# Supplementary material for: Analysis and comparison of the trends in burden of intracerebral hemorrhage in China from 1990 to 2021: results from the 2021 Global Burden of Disease Study
Source: Front Neurol. 2025 Aug 26;16:1578975. doi: 10.3389/fneur.2025.1578975 (PMC12417145; doi:10.3389/fneur.2025.1578975)
Supplement: Supplementary file 2 [file Table_2.xlsx]

## Sheet: Supplementary Table-1
Supplementary Table 1. Terms and definitions
The Global Burden of Disease (GBD) :GBD is an epidemiologic database led by the Institute for Health Metrics and Evaluation (IHME) of the University of Washington, covering 204 countries and regions, 369 diseases and 87 attributable risk factors, providing detailed and broad insights into global health trends and emerging challenges. With its extensive data sources and statistical modeling method…

## Sheet: Supplementary Table-2
Supplementary Table 2- All-age cases and age-standardized prevalence, incidence, deaths, YLLs, YLDs, and DALYs rates in 2021 for ICH in China.
Measure	All-age cases			Age-standardized rates per 100000 people
	Total	Male	Female	Total	Male	Female
Prevalence	4385240(3892101,4906565)	2585696(2271748,2924366)	1799543(1610563,2013083)	222.11(200.09,246.48)	259.48(231.45,290.66)	185.2 (167.32,205.89)
Incidence	1173288(1003993,1330455)	679855(581069,777818)	493433(419957,565559)	61.15 (52.98,69.06)	74.72 (64.17,84.32)	48.21 (41.31,55.25)
Deaths	1322893(1108046,1567711)	782062(614981,972670)	540830(419639,675009)	68.84 (57.61,81.17)	92.84 (74.42,113.29)	51.11 (39.7,63.79)
DALYs	27463746(22839243,32676709)	17021637(13358505,21354058)	10442109(8149648,12997154)	1351.55(1129.11,1600.86)	1792.95(1420.76,2224.47)	969.24(757.36,1205.69)
YLDs	861429(597332,1116860)	476804(331084,617964)	384625(266248,504843)	43.68 (30.33,56.98)	48.06 (33.41,62.62)	39.47 (27.26,51.83)
YLLs	26602317(22015629,31818317)	16544833(12827897,20937170)	10057484(7764716,12563461)	1307.87(1092.43,1558.4)	1744.9(1367.25,2181.68)	929.77(718.55,1158.67)

## Sheet: Supplementary Table-3
Supplementary Table 3 - All-age cases and age-standardized prevalence, incidence, deaths, YLLs, YLDs, and DALYs rates in 1990 for ICH in China.
Measure	All-age cases			Age-standardized rates per 100000 people
	Total	Male	Female	Total	Male	Female
Prevalence	3115040(2764294,3518252)	1652727(1465957,1863976)	1462313(1296663,1652832)	308.41(274.49,348.29)	324.95 (288.63,366.4)	292.43(260.36,328.92)
Incidence	774012(644709,896197)	423007(352676,493444)	351005(292304,405902)	108.93 (91.66,124.93)	122.23 (102.99,141.79)	96.44 (81,111)
Deaths	913023(784398,1064534)	484166(393055,583240)	428857(357780,530391)	139.67(121.09,162.03)	164.1 (136.27,192.19)	122.5 (102.43,150.68)
DALYs	22779117(19630525,26510841)	12667094(10243025,15322478)	10112023(8406865,12361944)	2830.02(2441.76,3281.07)	3270.05(2700.85,3906.77)	2461(2052.85,3017.47)
YLDs	597049(409772,784637)	295591(202559,387557)	301459(207213,397306)	60.07 (41.36,78.48)	59.57 (41.14,77.95)	60.88 (42.01,79.5)
YLLs	22182067(19012516,25938510)	12371503(9962703,15031735)	9810564(8116873,2084613)	2769.95(2382.83,3224.43)	3210.48(2634.1,3846.54)	2400.12(1995.99,2959.16)

## Sheet: Supplementary Table-4
Supplementary Table 4 - Joinpoint regression analysis: trends in age-standardized incidence, prevalence, mortality and DALYs rates (per 100,000 persons) for ICH in China
	Period	APC (95% CI)	P value
Incidence	1990-1995	0.36 (0.17, 0.55)	<0.05
	1995-2005	-0.98 (-1.06, -0.91)	<0.05
	2005-2014	-4.71 (-4.79, -4.63)	<0.05
	2014-2019	0.25 (0.02, 0.48)	<0.05
	2019-2021	-4.52 (-5.25, -3.79)	<0.05
Prevalence	1990-2002	-0.54 (-0.57, -0.51)	<0.05
	2002-2009	-1.34 (-1.41, -1.26)	<0.05
	2009-2016	-2.19 (-2.26, -2.11)	<0.05
	2016-2019	-1.64 (-2.07, -1.21)	<0.05
	2019-2021	1.51 (1.06, - 1.97)	<0.05
Deaths	1990-1998	-1.51 (-1.89, -0.60)	<0.05
	1998-2004	1.24 (1.05, 1.47)	<0.05
	2004-2007	-7.47 (-9.59, -3.58)	<0.05
	2007-2010	-3.71 (-6.44, -1.42)	<0.05
	2010-2015	-5.81 (-7.99, -4.08)	<0.05
	2015-2021	-2.50 (-4.79, -1.37)	<0.05

## Sheet: Supplementary Table-5
Supplementary Table 5 - Age, period and cohort effects of intracerebral hemorrhage (ICH) incidence and mortality rate in China
Factors	ICH incidence rate			ICH mortality rate
	RR	CI low	CI high	RR	CI low	CI high
Age
2.5	19.8565	17.7922	22.1604	5.0415	4.0019	6.3512
7.5	8.9013	7.9003	10.0291	1.0628	0.7615	1.4833
12.5	8.4142	7.5653	9.3583	0.6713	0.4718	0.9551
17.5	13.1071	12.0885	14.2115	3.3279	2.8309	3.9122
22.5	16.3125	15.2637	17.4334	4.408	3.8762	5.0128
27.5	26.1087	24.7819	27.5065	8.0787	7.3599	8.8679
32.5	40.6367	38.9462	42.4006	16.0267	14.9869	17.1387
37.5	61.8501	59.8199	63.9491	32.0257	30.5321	33.5923
42.5	86.1303	83.7048	88.6261	46.9895	45.1759	48.8758
47.5	96.5789	94.0203	99.207	77.7298	75.3174	80.2195
52.5	97.5847	94.9674	100.274	111.591	108.468	114.804
57.5	125.259	122.006	128.6	154.601	150.546	158.765
62.5	169.81	165.494	174.237	226.51	220.753	232.418
67.5	273.552	265.875	281.45	343.738	334.006	353.754
72.5	407.568	395.802	419.685	494.7	480.351	509.478
77.5	579.387	561.698	597.634	703.453	682.089	725.486
82.5	783.797	757	811.543	1120.45	1083.66	1158.49
87.5	934.594	892.812	978.331	1317.74	1262.92	1374.93
92.5	1028.22	947.006	1116.4	1172.09	1081.31	1270.49
Period
1994.5	1.0971	1.0745	1.12	1.0434	1.015	1.0726
1999.5	1.0607	1.0408	1.081	0.999	0.978	1.0204
2004.5	1	1	1	1	1	1
2009.5	0.832	0.8167	0.8477	0.8139	0.7973	0.8308
2014.5	0.6771	0.6638	0.6907	0.6505	0.6336	0.6679
2019.5	0.6491	0.6357	0.6629	0.5612	0.5427	0.5803
Cohort
1902	3.9386	2.8767	5.3925	3.8379	2.7643	5.3285
1907	3.4752	3.1019	3.8934	3.463	3.1095	3.8567
1912	3.0725	2.8928	3.2633	3.1736	3.0003	3.3569
1917	2.7177	2.6029	2.8375	2.955	2.8353	3.0798
1922	2.3937	2.3084	2.4822	2.6869	2.5937	2.7836
1927	2.0949	2.0268	2.1654	2.3347	2.2599	2.412
1932	1.8425	1.7864	1.9002	2.0559	1.994	2.1196
1937	1.6337	1.5865	1.6824	1.7976	1.7458	1.8509
1942	1.4716	1.4303	1.514	1.5954	1.5505	1.6415
1947	1.311	1.2748	1.3482	1.3698	1.3312	1.4095
1952	1.1349	1.1044	1.1663	1.1864	1.1529	1.2208
1957	1	1	1	1	1	1
1962	0.8913	0.8655	0.918	0.8614	0.8324	0.8913
1967	0.7796	0.7549	0.8051	0.7386	0.7094	0.769
1972	0.6836	0.6602	0.7078	0.6916	0.6599	0.7248
1977	0.613	0.5878	0.6392	0.6056	0.5683	0.6453
1982	0.5639	0.5339	0.5955	0.5722	0.5234	0.6256
1987	0.5189	0.4845	0.5558	0.5685	0.5023	0.6434
1992	0.4896	0.452	0.5304	0.5738	0.4913	0.6702
1997	0.4448	0.4011	0.4933	0.488	0.3918	0.6077
2002	0.385	0.3371	0.4396	0.3856	0.2839	0.5237
2007	0.3149	0.2673	0.3711	0.2105	0.1306	0.3393
2012	0.242	0.197	0.2973	0.1205	0.0629	0.2307
2017	0.1743	0.1335	0.2275	0.0589	0.0226	0.1536

## Sheet: Supplementary Table-6
Supplementary Table 6 - Decomposition analysis of incidence, prevalence, deaths, and DALYs of intracerebral hemorrhage (ICH) in China by gender, 1990–2021
	Sex_name	Overll difference	Aging-effect	Population-effect	Epidemiological change-effect	Aging_percent	Population_percent	Epidemiological change_percent	val_1990	val_2021	diff1
Prevalence	Both	2.32324e+06	2.91946e+06	2.12741e+06	-2.72362e+06	125.66	91.57	-117.23	3115040	4385240	1.2702e+06
	Male	1.71964e+06	1.65157e+06	1.1356e+06	-1.06753e+06	96.04	66.04	-62.08	1652727	2585696	932970
	Female	562491	1.22361e+06	975003	-1.63612e+06	217.53	173.34	-290.87	1462313	1799543	337230
Incidence	Both	848773	2.08218e+06	886371	-2.11978e+06	245.32	104.43	-249.75	774012	1.17329e+06	399276
	Male	539327	1.0913e+06	464572	-1.01654e+06	202.34	86.14	-188.48	423007	679855	256849
	Female	282604	949773	411278	-1.07845e+06	336.08	145.53	-381.61	351005	493433	142428
Deaths	Both	947166	2.65785e+06	944734	-2.65542e+06	280.61	99.74	-280.35	913023	1.32289e+06	409870
	Male	1.01496e+06	1.44748e+06	494832	-927353	142.61	48.75	-91.37	484166	782062	297896
	Female	220163	1.21869e+06	454744	-1.45327e+06	553.54	206.55	-660.09	428856	540830	111974
DALYs	Both	7.28288e+06	4.13834e+07	1.74972e+07	-5.15977e+07	568.23	240.25	-708.48	22779117	27463746	4.68463e+06
	Male	1.03826e+07	2.32258e+07	9.69396e+06	-2.25371e+07	223.7	93.37	-217.07	12667094	17021637	4.35454e+06
	Female	-681345	1.82634e+07	7.79547e+06	-2.67402e+07	-2680.49	-1144.13	3924.62	10112023	10442109	330086

## Sheet: Supplementary Table 7
Supplementary Table 7 - Rate of disability-adjusted life years (DALYs) due to intracerebral hemorrhage attributed to each risk factor for China in 2021
Total	Male	Female
Diet low in vegetables	Diet low in vegetables	Diet low in vegetables
High systolic blood pressure	Ambient particulate matter pollution	Ambient particulate matter pollution
Particulate matter pollution	High systolic blood pressure	High systolic blood pressure
Air pollution	Smoking	Particulate matter pollution
Smoking	Alcohol use	Air pollution
Ambient particulate matter pollution	Tobacco	Diet high in sodium
Tobacco	Diet high in sodium	Tobacco
Diet high in sodium	Particulate matter pollution	Kidney dysfunction
Non-optimal temperature	Non-optimal temperature	Non-optimal temperature
Kidney dysfunction	Lead exposure	Secondhand smoke

## Sheet: Supplementary Table 8
Supplementary Table 8 - Rate of deaths due to intracerebral hemorrhage attributed to each risk factor for China in 2021
Total	Male	Female
Diet low in vegetables	Non-optimal temperature	Non-optimal temperature
High systolic blood pressure	Diet low in vegetables	Diet low in vegetables
Particulate matter pollution	High systolic blood pressure	High systolic blood pressure
Air pollution	Particulate matter pollution	Particulate matter pollution
Ambient particulate matter pollution	Air pollution	Air pollution
Tobacco	Tobacco	Ambient particulate matter pollution
Smoking	Ambient particulate matter pollution	Diet high in sodium
Diet high in sodium	Smoking	Tobacco
Lead exposure	Diet high in sodium	Kidney dysfunction
Non-optimal temperature	Alcohol use	Low temperature
